# Supplementary material for: The Effect of Curcumin on Human Bronchial Epithelial Cells Exposed to Fine Particulate Matter: A Predictive Analysis
Source: Molecules. 2012 Oct 22;17(10):12406–26. doi: 10.3390/molecules171012406 (PMC6268531; doi:10.3390/molecules171012406)
Supplement: Supplementary file 1 [file molecules-17-12406-s001.zip]

Archive with 3 entries (3 files):
- supplementary material-2-Curcumin-300dpi.jpg
- supplementary material-3-Glucocorticoid Receptor Signaling.tif
- supplementary material-1-PM2.5-300dpi.jpg
